# Supplementary material for: Fluorescence Analysis of Local Microenvironments in Polymer Films Using Solvatochromic Dyes
Source: Sensors (Basel). 2026 Feb 20;26(4):1346. doi: 10.3390/s26041346 (PMC12944192; doi:10.3390/s26041346)
Supplement: Supplementary file 1 [file sensors-26-01346-s001.zip]

Archive with 1 entries (1 files):
- sensors-4152052-supplementary.pdf
